# Supplementary material for: Validation of an enzyme-linked immunosorbent assay (ELISA) for quantification of endostatin levels in mice as a biomarker of developing glomerulonephritis
Source: PLoS One. 2019 Aug 12;14(8):e0220935. doi: 10.1371/journal.pone.0220935 (PMC6690585; doi:10.1371/journal.pone.0220935)
Supplement: S1 Table — Endostatin concentration [nmol/L] and OD values of samples used for the measurement of specificity, cross-reactivity, intra- and inter-assay precision, limit of detection and lower limit of quantification, dilution linearity, accuracy, stability and robustness of the assay. (XLSX) [file pone.0220935.s002.xlsx]

## Sheet: Specificity 
	Mouse serum
		reference	competiton
	sample ID	c [nmol/L]	c [nmol/L]	R comp. [%]
	S1	4.02	0	1
	S2	3.79	0	1
	S3	4.74	0	1
	S4	4.22	0	1
	S5	3.41	0	1
	S6	3.94	0	1
	S7	2.68	0	1
	S8	5.01	0	1
	Mean	3.97625	0	1
	Mouse plasma
		reference	competiton
	sample ID	c [nmol/L]	c [nmol/L]	R comp. [%]
	P1	3.09	0	1
	P2	5.52	0.25	0.95471
	P4	5.43	0.29	0.946593
	P6	1.99	0.06	0.969849
	P7	1.64	0	1
	P8	1.65	0.01	0.993939
	P9	1.5	0	1
	P11	2.37	0.1	0.957806
	Mean	2.89875	0.08875	0.977862
	Rat serum
		reference	competiton
	sample ID	c [nmol/L]	c [nmol/L]	R comp. [%]
	R1	0.63	0	1
	R2	1.65	0	1
	R3	1.43	0	1
	R4	1.47	0	1
	R5	2.13	0	1
	Mean	1.462	0	1

## Sheet: Cross-reactivity
	Recombinant endostatin (Reference)
		OD	nmol/L
	32	1.7755	32	= 0.65 ng/ml mEst
	0	0.046	0
	Recombinant proteins (conc. 50 ng/ml)
		OD	nmol/L
	hu Coll 2-1	0.051	<0.00	human
	hu FGF19	0.051	<0.00
	hu FGF21	0.044	<0.00
	hu FGF3	0.046	<0.00
	hu Gremlin	0.049	<0.00
	hu iFGF23	0.053	<0.00
	ms Angiopoietin-2	0.049	<0.00	mouse
	ms FGF23	0.05	<0.00
	ms Gremlin	0.05	<0.00
	ms Periostin	0.044	<0.00
	ms TIM1	0.04	<0.00
	ms TNF alpha	0.044	<0.00
	ms Vanin-1	0.048	<0.00
	rat CTGF	0.046	<0.00	rat
	rat NT-proANP	0.044	<0.00

## Sheet: Precision
	Intra-assay
		number of replicate [nmol/L]
	matrix	1	2	3	4	5	Mean [nmol/L]	CV [%]
	serum	3.36	3.29	3.22	3.21	3.04	3.224	0.0330942
	serum	3.41	3.24	3.14	3.22	3.24	3.25	0.0271049
	plasma	5.01	4.99	5.23	4.98	5.04	5.05	0.018278
	STD2	0.94	1.15	0.93	0.94	0.93	0.978	0.0880534
	STD7	31.96	32.4	31.97	31.04	32.65	32.004	0.0171513
	Inter-assay
	testing date	day 1					day 2					day 3
	operator	1					1					2
	device set	2					3					3
		number of replicate [nmol/L]					number of replicate [nmol/L]					number of replicate [nmol/L]
	sample ID	1	2	3	4	5	1	2	3	4	5	1	2	3	4	5	Mean [nmol/L]	CV [%]
	serum	3.36	3.29	3.22	3.21	3.04	2.95	3.05	2.98	3.11	3.1	3.2	2.95	2.83	3.02	3.19	3.1	0.0450998
	serum	3.41	3.24	3.14	3.22	3.24	3.12	2.9	3.28	3.1	3.05	3.02	3.27	2.81	3	2.74	3.10267	0.0579844
	plasma	5.01	4.99	5.23	4.98	5.04	5.38	5.39	5.28	5.43	5.27	4.92	4.77	5.25	5.04	5.81	5.186	0.0484851
	STD2	0.94	1.15	0.93	0.94	0.93	1.01	1.08	0.9	1.06	1.03	0.95	1.24	1	1.14	0.91	1.014	0.097082
	STD7	31.96	32.4	31.97	31.04	32.65	32.17	32.21	31.81	31.59	32.11	32.57	31.37	32.26	32.53	31.23	31.9913	0.0150083

## Sheet: LOD + LLOQ
	Lower limit of quantificatin (LLOQ)
				number of replicate [nmol/L]
	data set	STD	theor. c [nmol/L]	1	2	3	4	5	Mean c [nmol/l]	CV [%]	R [%]
	1	STD2 (1+1)	0.5	0.4	0.42	0.36	0.41	0.36	0.39	0.0648672	0.78
		STD2 (1+3)	0.25	0.35	0.41	0.42	0.44	0.48	0.42	0.101015	1.68
		STD2 (1+7)	0.125	0.12	0.09	0.13	0.09	0.18	0.122	0.27136	0.976
	2	STD2 (1+1)	0.5	0.44	0.47	0.43	0.48		0.455	0.0453089	0.91
		STD2 (1+3)	0.25	0.38	0.38	0.42	0.38	0.45	0.402	0.071059	1.608
		STD2 (1+7)	0.125	0.11	0.11	0.15	0.18	0.23	0.156	0.291226	1.248
	3	STD2 (1+1)	0.5	0.5	0.45	0.44	0.48		0.4675	0.0510128	0.935
		STD2 (1+3)	0.25	0.28	0.32	0.26	0.28	0.24	0.276	0.0961341	1.104
		STD2 (1+7)	0.125	0.11	0.26	0.2	0.19	0.19	0.19	0.251312	1.52
							Mean STD2 (1+1)		0.4375	0.0537296	0.875
							Mean STD2 (1+3)		0.366	0.0894028	1.464
							Mean STD2 (1+7)		0.156	0.271299	1.248
	Limit of detection (LOD)
	STD	theor. c [nmol/L]	c1	c2	c3	c4	c5	c6	c7	c8	c9	c10	Mean c [nmol/l]	SD	LOD
	STD1	0	0.0728171	0.176133	0.128938	0.0450687	0.271325	0.195094	0.157217	0.0358892	0.100794	0.110158	0.129343	0.0690381	0.336458

## Sheet: Robustness
	Assay incubation temperature variation
	Incubation temperature	23°C	30°C
	Sample ID	OD	OD	CV
	STD1	0.047	0.057	0.0961538
	STD2	0.063	0.079	0.112676
	STD3	0.105	0.114	0.0410959
	STD4	0.244	0.241	0.00618557
	STD5	0.56	0.58	0.0175439
	Sample1	0.161	0.167	0.0182927
	Sample2	0.182	0.172	0.0282486
	Sample3	0.207	0.199	0.0197044
	Sample4	0.169	0.176	0.0202899
	Sample5	0.216	0.234	0.04
	Reagent temperature variation and delay of pipetting
	AP	23°C	23°C	8°C	8°C	20 minutes time delay
	DAB	23°C	8°C	23°C	8°C
		OD	OD	OD	OD	OD	CV
	STD2	0.085	0.082	0.091	0.084	0.09	0.0404927
	STD3	0.143	0.136	0.14	0.13	0.135	0.0324943
	STD4	0.313	0.301	0.315	0.293	0.299	0.0277695
	STD5	0.759	0.711	0.747	0.669	0.731	0.0436931
	STD6	1.338	1.3	1.275	1.294	1.332	0.0181747
	STD7	2.116	2.058	2.136	2.004	2.174	0.0285876

## Sheet: Dilution linearity
		Dilution linearity of endogenous endostatin
			reference	1+1	1+3	1+1	1+3
		sample ID	c [nmol/l]	c [nmol/l]	c [nmol/l]	dil R [%]	dil R [%]
	plasma	P1	5.52	2.59	1.42	0.938406	1.02899
		P2	5.43	2.79	1.47	1.02762	1.08287
		P3	1.99	1.08	0.66	1.08543	1.32663
		P4	1.64	1.07	0.41	1.30488	1
		P5	1.65	0.92	0.43	1.11515	1.04242
		P6	1.5	0.84	0.32	1.12	0.853333
		P7	2.37	1.35	0.73	1.13924	1.23207
	serum	S1	4.02	2.18	0.71	1.08458	0.706468
		S2	3.79	1.9	0.71	1.00264	0.74934
		S3	4.74	2.32	1.09	0.978903	0.919831
		S4	4.22	2.19	0.92	1.03791	0.872038
		S5	3.94	1.94	0.9	0.984772	0.913706
		S6	2.68	1.5	0.64	1.1194	0.955224
		S7	5.01	2.39	1.13	0.954092	0.902196
		Dilution linearity of samples spiked with recombinant endostatin
			reference: sample + 25nmol/l spike	1+1	1+3	1+7	1+1	1+3	1+7
		sample ID	c [nmol/l]	c [nmol/l]	c [nmol/l]	c [nmol/l]	dil R [%]	dil R [%]	dil R [%]
	plasma	P1	16.02	7.8	4.58	2.44	0.973783	1.17436	1.0655
		P2	17.61	8.93	5.06	3.02	1.0142	1.13326	1.19368
		P3	24.5	12.17	6.38	3.28	0.993469	1.04848	1.02821
		P4	25.12	12.06	6.12	3.14	0.960191	1.01493	1.02614
		P5	21.96	12.39	6.39	3.42	1.12842	1.03148	1.07042
		P6	24.38	11.94	6.15	2.93	0.979491	1.03015	0.952846
		P7	24.05	12.24	6.19	3.25	1.01788	1.01144	1.05008
	serum	S1	30.09	17.84	9.77	4.27	1.18578	1.29877	1.13526
		S2	33.82	17.81	9.06	4.57	1.05322	1.07156	1.08102
		S3	30.56	16.51	8.65	4.41	1.0805	1.1322	1.15445
		S4	29.63	15.55	8.78	3.99	1.04961	1.18529	1.07729
		S5	28.98	15.41	8.41	4.49	1.06349	1.1608	1.23948
		S6	28.85	15.95	8.55	4.22	1.10572	1.18544	1.17019
		S7	30.11	15.49	8.65	4.13	1.02889	1.14912	1.09731

## Sheet: Accuracy_
		Accuracy of serum and plasma samples
			reference	spike +8nmol/l		spike +25nmol/l
		sample ID	c [nmol/L]	c [nmol/L]	S/R [%]	c [nmol/L]	dil R [%]
	serum	S1	3.625	11.19	0.981875	30.38	1.10935
		S2	3.005	10.35	0.948175	25.34	0.925854
		S3	3.295	12.01	1.12233	27.35	0.997786
		S4	2.775	9.75	0.899625	24.37	0.89377
		S5	3.485	10.72	0.939225	26.02	0.939038
		S6	2.485	9.18	0.861725	23.13	0.852638
		S7	9.14	16.66	1.0314	29.74	0.922712
				Mean	0.969193	Mean	0.948735
	plasma	P1	3.09	8.51	0.7084	17.88	0.624972
		P2	1.99	8.64	0.85115	24.5	0.921892
		P3	1.64	8.24	0.8414	25.12	0.956912
		P4	1.65	8.49	0.8715	21.96	0.83022
		P5	1.5	8.46	0.885	24.38	0.9314
		P6	2.37	8.41	0.7787	24.05	0.892796
				Mean	0.822692	Mean	0.859699

## Sheet: Stability
	F/T stability of recombinant endostatin
		2x F/T	3x F/T	4x F/T	CV
	STD2	0.149	0.145	0.135	0.0411737
	STD3	0.227	0.239	0.221	0.0326782
	STD4	0.397	0.395	0.389	0.00863509
	STD5	0.748	0.784	0.715	0.0376208
	STD6	1.316	1.381	1.32	0.0222131
	STD7	2.456	2.4	2.396	0.0113307
	F/T stability of endogenous endostatin
		1x F/T	3x F/T	4x F/T	CV
	Sample 1	4.02	4.21	3.99	0.0239143
	Sample 2	3.64	3.74	2.98	0.0976384
	Sample 3	4.48	4.49	3.89	0.0654391
	Sample 4	4.08	4.09	3.74	0.0409788
	Sample 5	3.23	3.53	2.96	0.0718546
	Sample 6	3.25	3.32	3.23	0.0118121
	Sample 7	4.6	5.28	4.79	0.0585834
