# Supplementary material for: Validation of an enzyme-linked immunosorbent assay (ELISA) for quantification of endostatin levels in mice as a biomarker of developing glomerulonephritis
Source: PLoS One. 2019 Aug 12;14(8):e0220935. doi: 10.1371/journal.pone.0220935 (PMC6690585; doi:10.1371/journal.pone.0220935)
Supplement: S2 Table — Concentration of endostatin [nmol/L] and BUN [mg/dL] in mice with different genotypes and age, as well as in mice, which underwent transplantation. (XLSX) [file pone.0220935.s003.xlsx]

## Sheet: Genotpye and age
		BUN concentration
	Mouse genotype	wt		E/Rtg		BCL2tg		E/Rtg;BCL2tg
	age	9-13w	>24w	9-13w	>24w	9-13w	>24w	9-13w	>24w
	BUN concentration [mg/dL]	24.1	12.66	20.22	21.62	17.14	21.2	16.95	29.42
		13.59	15.18	17.79	27.93	21.02	53.24	21.72	19.99
		21.76	11.72	18.45	13.59	18.45	17.09	16.67	28.91
		17.14	21.39	18.35	61.64	20.08	20.55	21.34	25.78
		18.21	16.81	26.25	17.93	21.53	21.95	17.05	16.86
		16.86	16.3	18.31	20.92	22.79	19.43
			44.5	23.26	17.89	15.32	19.43
				12.66	26.11	13.45
					23.78	17.98
					18.73	18.45
					21.53	26.48
						20.27
						15.08
						17.75
						21.06
						18.96
						17.28
						19.47
						19.29
						22.23
		Endostatin concentration
	Mouse genotype	wt		E/Rtg		BCL2tg		E/Rtg;BCL2tg
	age	9-13w	>24w	9-13w	>24w	9-13w	>24w	9-13w	>24w
	Endostatin concentration [nmol/L]	4.47	3.34	2.6	2.87	6.35	5.41	2.1	5.86
		2.92	3.69	2	3.24	6.55	8.29	4	6.34
		3.2	2.25	1.9	8.1	4.48	6.5	2.81	3.3
		2.19	2.52	1.9	4.47	7.43	3.78	0.5	5.56
		1.4	4.36	1.8	5.67	5.2	4.34	1.9	6.34
		4.2	2.95	3.8	2.77	2.3	4.72		3.17
		3.9	4.5	5	2.69	3.4	3.34
		4	4.8	3.6	2.39	2.5	4.89
			3.8		2.28	2.1
			4.6		3.08	2.5
						2.1
						2.8
						1.1
						1.1
						2.2
						2.3
						2.7
						2
						2.4

## Sheet: Transplants
		Endostatin concentration
	mouse genotype	Ctrls	BCL2tg	E/Rtg;BCL2tg
	Endostatin concentration [nmol/L]	4.86	6.88	7
		4.54	7.98	9.14
		4.72	7.83	5.97
		4.49	7.64	7.92
		4.71	9.47	7.91
			7.81	9.73
			6.91	5.3
			7.59	9.7
			7.33
			7.44
			7.73
			7.54
			5.29
		BUN concentration
	mouse genotype	Ctrls	BCL2tg	E/Rtg;BCL2tg
	BUN concentration [nmol/L]	12.7024	24.1439	16.6252
		16.0181	18.1196	24.5175
		13.9633	36.3793	23.7703
		15.5044	21.7155	29.7479
			19.2871	24.1906
				56.507
				34.7915
